# Supplementary material for: Construction of Shoot Apical Meristem cDNA Yeast Library of Brassica napus L. and Screening of Proteins That Interact with the Inflorescence Regulatory Factors BnTFL1s
Source: Curr Issues Mol Biol. 2024 Dec 30;47(1):15. doi: 10.3390/cimb47010015 (PMC11764432; doi:10.3390/cimb47010015)
Supplement: Supplementary file 1 [file cimb-47-00015-s001.zip]

Archive with 1 entries (1 files):
- cimb-3352460-supplementary.pdf
